# Supplementary material for: From Waste to Value: Optimization of Ultrasound-Assisted Extraction of Anthocyanins and Flavonols from Pistacia lentiscus L. Oilcakes
Source: Molecules. 2025 Jan 9;30(2):237. doi: 10.3390/molecules30020237 (PMC11767306; doi:10.3390/molecules30020237)
Supplement: Supplementary file 1 [file molecules-30-00237-s001.zip]

Archive with 1 entries (1 files):
- SUPPLEMENTARY MATERIALS_final version_corrected.pdf
